# Supplementary material for: Dissecting the Genomic Architecture of Resistance to Eimeria maxima Parasitism in the Chicken
Source: Front Genet. 2018 Nov 26;9:528. doi: 10.3389/fgene.2018.00528 (PMC6275401; doi:10.3389/fgene.2018.00528)
Supplement: Supplementary file 1 [file Table_1.xlsx]

## Sheet: Sheet1
Table S1 The significant markers associated with the outcome of secondary challenge by the heterologous E. maxima strain were all located in intronic, upstream and downstream regions of PAH. All identified markers have a modifying impact. All identified variant introns and genes are from transcripts with protein coding functions.
Chromosome: bp	Allele variant	Variant type	Gene	Ensembl ID	Transcript ID	Variation	Distance	Strand	Symbol source
1:55145901-55145901	C	intron	PAH	ENSGALG00000012754	ENSGALT00000020815	-	-	1	EntrezGene
1:55145901-55145901	C	intron	PAH	ENSGALG00000012754	ENSGALT00000055382	-	-	1	EntrezGene
1:55150313-55150313	A	intron	PAH	ENSGALG00000012754	ENSGALT00000020815	-	-	1	EntrezGene
1:55150313-55150313	A	intron	PAH	ENSGALG00000012754	ENSGALT00000055382	-	-	1	EntrezGene
1:55160683-55160683	T	intron	PAH	ENSGALG00000012754	ENSGALT00000020815	-	-	1	EntrezGene
1:55160683-55160683	T	intron	PAH	ENSGALG00000012754	ENSGALT00000055382	-	-	1	EntrezGene
1:55169757-55169757	T	upstream gene	-	ENSGALG00000019300	ENSGALT00000020814	rs312281564	3348	1	-
1:55169757-55169757	T	downstream gene	PAH	ENSGALG00000012754	ENSGALT00000020815	rs312281564	3877	1	EntrezGene
1:55177556-55177556	G	intron	-	ENSGALG00000019300	ENSGALT00000020814	-	-	1	-
1:55192552-55192552	T	intron	-	ENSGALG00000019300	ENSGALT00000020814	rs313339103	-	1	-
1:55217464-55217464	G	intergene	-	-	-	-	-	-	-
1:55220484-55220484	T	intergene	-	-	-	-	-	-	-
1:55224572-55224572	A	intergene	-	-	-	-	-	-	-
1:55225227-55225227	C	intergene	-	-	-	-	-	-	-
1:55225894-55225894	A	intergene	-	-	-	-	-	-	-
Table S2 List of candidate genes associated with enhanced response to heterologous secondary E. maxima challenge.
Gene stable ID	Chr	Genestart (bp)	Gene end (bp)	Strand	Gene name	Gene description
ENSGALG00000037082	1	55116728	55118741	-1	ASCL1	achaete-scute homolog 1
ENSGALG00000012754	1	55129804	55165880	1	PAH	phenylalanine hydroxylase
ENSGALG00000019300	1	55173105	55201560	1	TH	tyrosine hydroxylase like
ENSGALG00000012755	1	55335204	55383631	1	IGF-I	Insulin-like growth factor I
ENSGALG00000012756	1	55424000	55472057	-1	PARPBP	PCNA-interacting partner
ENSGALG00000012757	1	55426369	55427757	1	PMCH	pro-melanin concentrating hormone
ENSGALG00000012759	1	55472091	55496235	1	NUP37	nucleoporin 37
ENSGALG00000012760	1	55504144	55518514		WASHC3
ENSGALG00000012761	1	55547853	55561586		DRAM1	DNA damage regulated autophagy modulator 1
ENSGALG00000012763	1	55573823	55614936		GNPTAB	N-acetylglucosamine-1-phosphate transferase alpha and beta subunits
ENSGALG00000012766	1	55616634	55625686		SYCP3	synaptonemal complex protein 3
ENSGALG00000012769	1	55625668	55645260		CHPT1	Cholinephosphotransferase 1
ENSGALG00000012783	1	55652011	55723269		MYBPC1	myosin binding protein C, slow type
ENSGALG00000027209	1	55757636	55763936		SPIC	Spi-C transcription factor
ENSGALG00000046187	1	55786716	55800554		PARP12	poly(ADP-ribose) polymerase family member 12
ENSGALG00000012791	1	55806774	56041222		TBXAS1	thromboxane A synthase 1
Table S3 Significant markers identified for resistance to primary E. maxima infection in the backcross population. All identified markers have a modifying impact. All identified introns are from transcripts with protein coding functions. Gene, transcript and name source identities (ID) as found in the ensemble Galgal5 database are described.
Chromosome:position (bp)	Allele variant	Variant	Gene name	Gene ID	Transcript ID	Strand	Name source	HGNC ID
1:20945328-20945328	G	intron	GRM8	ENSGALG00000039403	ENSGALT00000065046	1	HGNC	HGNC:4600
1:20945328-20945328	G	intron	GRM8	ENSGALG00000039403	ENSGALT00000077191	1	HGNC	HGNC:4600
1:132582437-132582437	A	intergene	-	-	-	-	-	-
1:150098597-150098597	T	intergene	-	-	-	-	-	-
2:92008902-92008902	C	intron	-	ENSGALG00000041358	ENSGALT00000064647	-1	-	-
2:98848476-98848476	A	intron	ANKRD12	ENSGALG00000008399	ENSGALT00000013683	-1	HGNC	HGNC:29135
2:98848476-98848476	A	intron	ANKRD12	ENSGALG00000008399	ENSGALT00000047118	-1	HGNC	HGNC:29135
2:98848476-98848476	A	intron	ANKRD12	ENSGALG00000008399	ENSGALT00000057848	-1	HGNC	HGNC:29135
2:136484786-136484786	G	intron	COLEC10	ENSGALG00000033144	ENSGALT00000069448	1	EntrezGene	-
3:31960902-31960902	T	intron	-	ENSGALG00000010554	ENSGALT00000017174	1	-	-
3:49284591-49284591	C	intron	ESR1	ENSGALG00000012973	ENSGALT00000021168	1	EntrezGene	-
5:47737604-47737604	T	intergene	-	-	-	-	-	-
Table S4 List of candidate genes possibly involved with resistance to primary Eimeria maxima (W strain) infection, identified by GWAS of the backcross chickens.
Gene ID	Chr	Gene start (bp)	Gene end (bp)	Strand	Gene name	Gene description
ENSGALG00000031862	5	47865611	47953976	-1	BCL11B	B cell CLL/lymphoma 11B
ENSGALG00000013616	3	50189477	50207468	1	OPRM1	opioid receptor mu 1
ENSGALG00000032640	3	32366696	32528059	-1	CRIM1	cysteine-rich motor neuron 1 protein precursor
ENSGALG00000039403	1	20929341	21246163	1	GRM8	glutamate metabotropic receptor 8
ENSGALG00000016905	1	151210535	151212613	1	SLITRK1	SLIT and NTRK like family member 1
ENSGALG00000038316	2	98980103	99067476	-1	MTCL1	microtubule crosslinking factor 1
ENSGALG00000033608	2	99102470	99124715	-1	RAB12	RAB12, member RAS oncogene family
ENSGALG00000031284	2	99160698	99619495	-1	PTPRM	protein tyrosine phosphatase, receptor type M
ENSGALG00000036128	2	92071142	92090775	-1	ZNF407	zinc finger protein 407
ENSGALG00000034315	2	92118959	92119120	-1	RF00003
ENSGALG00000013697	2	92127902	92139467	-1	CNDP1	carnosine dipeptidase 1
ENSGALG00000019514	2	92159866	92174170	-1	CNDP2	cytosolic non-specific dipeptidase
ENSGALG00000013703	2	92188771	92199483	1	FAM69C	family with sequence similarity 69 member C
ENSGALG00000044510	2	92226911	92240484	-1	C18orf63	chromosome 18 open reading frame 63
ENSGALG00000013708	2	92244236	92255610	1	CYB5A	Cytochrome b5
ENSGALG00000016772	1	133215683	133221350	1	PDCL3	phosducin-like protein 3
ENSGALG00000016774	1	133370840	133430784	1	NPAS2	neuronal PAS domain-containing protein 2
ENSGALG00000016775	1	133433741	133439106	1	RPL31	ribosomal protein L31
ENSGALG00000016776	1	133434844	133489335	-1	TBC1D8	TBC1 domain family member 8
ENSGALG00000025284	1	133533630	133533743	-1	RF00578
ENSGALG00000016779	1	133535934	133553586	-1	RNF149	ring finger protein 149
ENSGALG00000040947	1	133559659	133574827	-1	CREG2	cellular repressor of E1A stimulated genes 2
ENSGALG00000045388	1	133581290	133609432	-1	RFX8	RFX family member 8, lacking RFX DNA binding domain
ENSGALG00000025365	1	133654035	133654100	1	gga-mir-1656	gga-mir-1656
ENSGALG00000037742	1	133682276	133682358	1	gga-mir-1552	gga-mir-1552
ENSGALG00000026432	1	133686509	133686616	1	gga-mir-6543	gga-mir-6543
ENSGALG00000016781	1	133742880	133800008	1	MAP4K4	mitogen-activated protein kinase kinase kinase kinase 4
ENSGALG00000046326	1	133825648	133835138	1	IL1R2	interleukin 1 receptor type 2
ENSGALG00000043044	1	133879807	133899318	1	IL1R1	interleukin-1 receptor type 1 precursor
ENSGALG00000016785	1	133946557	133969773	1	IL1RL1	interleukin-1 receptor-like 1 isoform L precursor
ENSGALG00000040621	1	133975526	133993302	1	IL18R1	interleukin 18 receptor 1
ENSGALG00000032746	2	136612721	136668116	-1	ENPP2	ectonucleotide pyrophosphatase/phosphodiesterase 2
ENSGALG00000043193	2	136722337	136778971	-1	TAF2	TATA-box binding protein associated factor 2
ENSGALG00000043799	2	136781578	136791544	-1	DSCC1	DNA replication and sister chromatid cohesion 1
ENSGALG00000043787	2	136804160	136876540	1	DEPDC6	DEP domain containing MTOR interacting protein
ENSGALG00000037675	2	136894050	137014125	1	COL14A1	collagen alpha-1(XIV) chain precursor
ENSGALG00000041863	2	137017090	137045338	-1	MRPL13	mitochondrial ribosomal protein L13
ENSGALG00000031524	2	137044853	137071860	1	MTBP	MDM2 binding protein
ENSGALG00000034528	2	137075115	137183065	-1	SNTB1	beta-1-syntrophin
ENSGALG00000025469	2	137176405	137176491	-1	gga-mir-1457	gga-mir-1457
Table S5 Detail of the missense variants identified in the candidate regions for E. maxima resistance to primary Infection
Chr:bp	Allele	Consequence	Impact	Gene name	Gene ID	Transcript ID	cDNA position	CDS position	Protein position	Amino acids	Codons	Existing variation	Distance	Strand	Symbol source	HGNC ID	SIFT
1:133140705-133140705	G	upstream_gene_variant	Modifier	LONRF2	ENSGALG00000016768	ENSGALT00000027073	-	-	-	-	-	rs739349564	3195	-1	HGNC	HGNC:24788	-
1:133161306-133161306	A	missense_variant	Moderate	CHST10	ENSGALG00000016769	ENSGALT00000027075	899	899	300	T/M	aCg/aTg	rs736629662	-	-1	EntrezGene	-	tolerated(0.08)
1:133161306-133161306	A	missense_variant	Moderate	CHST10	ENSGALG00000016769	ENSGALT00000044322	919	845	282	T/M	aCg/aTg	rs736629662	-	-1	EntrezGene	-	tolerated(0.06)
1:133165507-133165507	C	missense_variant	Moderate	CHST10	ENSGALG00000016769	ENSGALT00000027075	355	355	119	T/A	Act/Gct	rs317994356	-	-1	EntrezGene	-	tolerated(0.77)
1:133165507-133165507	C	missense_variant	Moderate	CHST10	ENSGALG00000016769	ENSGALT00000044322	375	301	101	T/A	Act/Gct	rs317994356	-	-1	EntrezGene	-	tolerated(0.78)
1:133167935-133167935	T	missense_variant	Moderate	CHST10	ENSGALG00000016769	ENSGALT00000027075	227	227	76	R/H	cGt/cAt	rs740555688	-	-1	EntrezGene	-	tolerated(0.18)
1:133167935-133167935	T	missense_variant	Moderate	CHST10	ENSGALG00000016769	ENSGALT00000044322	247	173	58	R/H	cGt/cAt	rs740555688	-	-1	EntrezGene	-	tolerated(0.14)
1:133208115-133208115	C	missense_variant	Moderate	-	ENSGALG00000016770	ENSGALT00000027076	124	124	42	T/A	Act/Gct	rs734437720	-	-1	-	-	tolerated_low_confidence(1)
1:133208115-133208115	C	downstream_gene_variant	Modifier	-	ENSGALG00000016771	ENSGALT00000027077	-	-	-	-	-	rs734437720	3502	-1	-	-	-
1:133212269-133212269	T	upstream_gene_variant	Modifier	-	ENSGALG00000016770	ENSGALT00000027076	-	-	-	-	-	rs739006496	4031	-1	-	-	-
1:133212269-133212269	T	missense_variant	Moderate	-	ENSGALG00000016771	ENSGALT00000027077	133	133	45	A/T	Gct/Act	rs739006496	-	-1	-	-	tolerated_low_confidence(0.07)
1:133212269-133212269	T	upstream_gene_variant	Modifier	PDCL3	ENSGALG00000016772	ENSGALT00000027078	-	-	-	-	-	rs739006496	3418	1	EntrezGene	-	-
1:133212269-133212269	T	upstream_gene_variant	Modifier	PDCL3	ENSGALG00000016772	ENSGALT00000086776	-	-	-	-	-	rs739006496	3414	1	EntrezGene	-	-
1:133216638-133216638	T	upstream_gene_variant	Modifier	-	ENSGALG00000016771	ENSGALT00000027077	-	-	-	-	-	rs316587441	4237	-1	-	-	-
1:133216638-133216638	T	missense_variant	Moderate	PDCL3	ENSGALG00000016772	ENSGALT00000027078	100	15	5	E/D	gaG/gaT	rs316587441	-	1	EntrezGene	-	deleterious(0.02)
1:133216638-133216638	T	missense_variant	Moderate	PDCL3	ENSGALG00000016772	ENSGALT00000086776	104	15	5	E/D	gaG/gaT	rs316587441	-	1	EntrezGene	-	deleterious(0.04)
1:133456512-133456512	T	missense_variant	Moderate	TBC1D8	ENSGALG00000016776	ENSGALT00000027083	1322	1322	441	G/E	gGa/gAa	rs737128072	-	-1	HGNC	HGNC:17791	tolerated(1)
2:92193668-92193668	C	missense_variant	Moderate	FAM69C	ENSGALG00000013703	ENSGALT00000022283	272	12	4	E/D	gaG/gaC	rs732083614	-	1	HGNC	HGNC:31729	tolerated(0.24)
3:50242073-50242073	C	missense_variant	Moderate	-	ENSGALG00000013625	ENSGALT00000022168	799	799	267	S/G	Agt/Ggt	rs317968898	-	-1	-	-	tolerated(0.25)
Table S6 Details of the missense variants identified in the candidate regions for heterologous secondary E. maxima W challenge
Chr:bp	Allele	Consequence	Impact	Gene name	Gene ID	Transcript ID	cDNA position	CDS position	Protein position	Amino acids	Codons	Existing variation	Distance	Strand	Symbol source	HGNC_ID	SIFT
1:55176628-55176628	T	missense_variant	Moderate	-	ENSGALG00000019300	ENSGALT00000020814	412	412	138	D/Y	Gac/Tac	-	-	1	-	-	deleterious(0)
1:55201426-55201426	T	missense_variant	Moderate	-	ENSGALG00000019300	ENSGALT00000020814	1210	1210	404	P/S	Cct/Tct	rs731880940	-	1	-	-	deleterious(0.02)
1:55201500-55201500	C	missense_variant	Moderate	-	ENSGALG00000019300	ENSGALT00000020814	1284	1284	428	E/D	gaA/gaC	rs737912464	-	1	-	-	tolerated(0.12)
1:55426517-55426517	T	intron_variant	Modifier	PARPBP	ENSGALG00000012756	ENSGALT00000020817	-	-	-	-	-	rs315253549	-	-1	EntrezGene	-	-
1:55426517-55426517	T	missense_variant	Moderate	PMCH	ENSGALG00000012757	ENSGALT00000020819	149	81	27	K/N	aaA/aaT	rs315253549	-	1	EntrezGene	-	tolerated(0.41)
1:55426517-55426517	T	intron_variant	Modifier	PARPBP	ENSGALG00000012756	ENSGALT00000088012	-	-	-	-	-	rs315253549	-	-1	EntrezGene	-	-
1:56041113-56041113	T	missense_variant	Moderate	TBXAS1	ENSGALG00000012791	ENSGALT00000020872	110	10	4	G/R	Gga/Aga	rs739440697	-	-1	HGNC	HGNC:11609	tolerated_low_confidence(0.4)
